# Supplementary material for: Placebo-Induced Somatic Sensations: A Multi-Modal Study of Three Different Placebo Interventions
Source: PLoS One. 2015 Apr 22;10(4):e0124808. doi: 10.1371/journal.pone.0124808 (PMC4406515; doi:10.1371/journal.pone.0124808)
Supplement: S1 Raw Data — (ZIP) [file pone.0124808.s006.zip]

Archive with 430 entries (407 files):
- Drawings - Imagined stimulation/
- Drawings - Imagined stimulation/finger_back/
- Drawings - Imagined stimulation/finger_back/Subject_26_finger_back.jpg
- Drawings - Imagined stimulation/finger_back/Subject_23_finger_back.jpg
- Drawings - Imagined stimulation/finger_back/Subject_36_finger_back.jpg
- Drawings - Imagined stimulation/finger_back/Subject_46_finger_back.jpg
- Drawings - Imagined stimulation/finger_back/Subject_56_finger_back.jpg
- Drawings - Imagined stimulation/finger_back/Subject_18_finger_back.jpg
- Drawings - Imagined stimulation/finger_back/Subject_15_finger_back.jpg
- Drawings - Imagined stimulation/finger_back/Subject_7_finger_back.jpg
- Drawings - Imagined stimulation/finger_back/Subject_4_finger_back.jpg
- Drawings - Imagined stimulation/finger_back/Subject_28_finger_back.jpg
- Drawings - Imagined stimulation/finger_back/Subject_25_finger_back.jpg
- Drawings - Imagined stimulation/finger_back/Subject_35_finger_back.jpg
- Drawings - Imagined stimulation/finger_back/Subject_38_finger_back.jpg
- Drawings - Imagined stimulation/finger_back/Subject_48_finger_back.jpg
- Drawings - Imagined stimulation/finger_back/Subject_45_finger_back.jpg
- Drawings - Imagined stimulation/finger_back/Subject_11_finger_back.jpg
- Drawings - Imagined stimulation/finger_back/Subject_17_finger_back.jpg
- Drawings - Imagined stimulation/finger_back/Subject_9_finger_back.jpg
- Drawings - Imagined stimulation/finger_back/Subject_6_finger_back.jpg
- Drawings - Imagined stimulation/finger_back/Subject_21_finger_back.jpg
- Drawings - Imagined stimulation/finger_back/Subject_27_finger_back.jpg
- Drawings - Imagined stimulation/finger_back/Subject_31_finger_back.jpg
- Drawings - Imagined stimulation/finger_back/Subject_37_finger_back.jpg
- Drawings - Imagined stimulation/finger_back/Subject_41_finger_back.jpg
- Drawings - Imagined stimulation/finger_back/Subject_47_finger_back.jpg
- Drawings - Imagined stimulation/finger_back/Subject_51_finger_back.jpg
- Drawings - Imagined stimulation/finger_back/Subject_10_finger_back.jpg
- Drawings - Imagined stimulation/finger_back/Subject_19_finger_back.jpg
- Drawings - Imagined stimulation/finger_back/Subject_2_finger_back.jpg
- Drawings - Imagined stimulation/finger_back/Subject_8_finger_back.jpg
- Drawings - Imagined stimulation/finger_back/Subject_20_finger_back.jpg
- Drawings - Imagined stimulation/finger_back/Subject_29_finger_back.jpg
- Drawings - Imagined stimulation/finger_back/Subject_33_finger_back.jpg
- Drawings - Imagined stimulation/finger_back/Subject_30_finger_back.jpg
- Drawings - Imagined stimulation/finger_back/Subject_39_finger_back.jpg
- Drawings - Imagined stimulation/finger_back/Subject_43_finger_back.jpg
- Drawings - Imagined stimulation/finger_back/Subject_40_finger_back.jpg
- Drawings - Imagined stimulation/finger_back/Subject_49_finger_back.jpg
- Drawings - Imagined stimulation/finger_back/Subject_53_finger_back.jpg
- Drawings - Imagined stimulation/finger_back/Subject_50_finger_back.jpg
- Drawings - Imagined stimulation/finger_back/Subject_1_finger_back.jpg
- Drawings - Imagined stimulation/finger_back/Subject_12_finger_back.jpg
- Drawings - Imagined stimulation/finger_back/Subject_22_finger_back.jpg
- Drawings - Imagined stimulation/finger_back/Subject_32_finger_back.jpg
- Drawings - Imagined stimulation/finger_back/Subject_42_finger_back.jpg
- Drawings - Imagined stimulation/finger_back/Subject_55_finger_back.jpg
- Drawings - Imagined stimulation/finger_back/Subject_52_finger_back.jpg
- Drawings - Imagined stimulation/finger_back/Subject_14_finger_back.jpg
- Drawings - Imagined stimulation/finger_back/Subject_3_finger_back.jpg
- Drawings - Imagined stimulation/finger_back/Subject_24_finger_back.jpg
- Drawings - Imagined stimulation/finger_back/Subject_34_finger_back.jpg
- Drawings - Imagined stimulation/finger_back/Subject_44_finger_back.jpg
- Drawings - Imagined stimulation/finger_back/Subject_54_finger_back.jpg
- Drawings - Imagined stimulation/finger_back/Subject_16_finger_back.jpg
- Drawings - Imagined stimulation/finger_back/Subject_13_finger_back.jpg
- Drawings - Imagined stimulation/finger_back/Subject_5_finger_back.jpg
- Drawings - Imagined stimulation/toe_front/
- Drawings - Imagined stimulation/toe_front/Subject_18_toe_front.jpg
- Drawings - Imagined stimulation/toe_front/Subject_13_toe_front.jpg
- Drawings - Imagined stimulation/toe_front/Subject_21_toe_front.jpg
- Drawings - Imagined stimulation/toe_front/Subject_2_toe_front.jpg
- Drawings - Imagined stimulation/toe_front/Subject_29_toe_front.jpg
- Drawings - Imagined stimulation/toe_front/Subject_37_toe_front.jpg
- Drawings - Imagined stimulation/toe_front/Subject_45_toe_front.jpg
- Drawings - Imagined stimulation/toe_front/Subject_53_toe_front.jpg
- Drawings - Imagined stimulation/toe_front/Subject_11_toe_front.jpg
- Drawings - Imagined stimulation/toe_front/Subject_19_toe_front.jpg
- Drawings - Imagined stimulation/toe_front/Subject_27_toe_front.jpg
- Drawings - Imagined stimulation/toe_front/Subject_43_toe_front.jpg
- Drawings - Imagined stimulation/toe_front/Subject_35_toe_front.jpg
- Drawings - Imagined stimulation/toe_front/Subject_8_toe_front.jpg
- Drawings - Imagined stimulation/toe_front/Subject_54_toe_front.jpg
- Drawings - Imagined stimulation/toe_front/Subject_17_toe_front.jpg
- Drawings - Imagined stimulation/toe_front/Subject_25_toe_front.jpg
- Drawings - Imagined stimulation/toe_front/Subject_33_toe_front.jpg
- Drawings - Imagined stimulation/toe_front/Subject_1_toe_front.jpg
- Drawings - Imagined stimulation/toe_front/Subject_36_toe_front.jpg
- Drawings - Imagined stimulation/toe_front/Subject_52_toe_front.jpg
- Drawings - Imagined stimulation/toe_front/Subject_44_toe_front.jpg
- Drawings - Imagined stimulation/toe_front/Subject_15_toe_front.jpg
- Drawings - Imagined stimulation/toe_front/Subject_23_toe_front.jpg
- Drawings - Imagined stimulation/toe_front/Subject_9_toe_front.jpg
- Drawings - Imagined stimulation/toe_front/Subject_26_toe_front.jpg
- Drawings - Imagined stimulation/toe_front/Subject_34_toe_front.jpg
- Drawings - Imagined stimulation/toe_front/Subject_42_toe_front.jpg
- Drawings - Imagined stimulation/toe_front/Subject_50_toe_front.jpg
- Drawings - Imagined stimulation/toe_front/Subject_7_toe_front.jpg
- Drawings - Imagined stimulation/toe_front/Subject_16_toe_front.jpg
- Drawings - Imagined stimulation/toe_front/Subject_24_toe_front.jpg
- Drawings - Imagined stimulation/toe_front/Subject_32_toe_front.jpg
- Drawings - Imagined stimulation/toe_front/Subject_40_toe_front.jpg
- Drawings - Imagined stimulation/toe_front/Subject_5_toe_front.jpg
- Drawings - Imagined stimulation/toe_front/Subject_48_toe_front.jpg
- Drawings - Imagined stimulation/toe_front/Subject_56_toe_front.jpg
- Drawings - Imagined stimulation/toe_front/Subject_51_toe_front.jpg
- Drawings - Imagined stimulation/toe_front/Subject_22_toe_front.jpg
- Drawings - Imagined stimulation/toe_front/Subject_30_toe_front.jpg
- Drawings - Imagined stimulation/toe_front/Subject_14_toe_front.jpg
- Drawings - Imagined stimulation/toe_front/Subject_3_toe_front.jpg
- Drawings - Imagined stimulation/toe_front/Subject_38_toe_front.jpg
- Drawings - Imagined stimulation/toe_front/Subject_46_toe_front.jpg
- Drawings - Imagined stimulation/toe_front/Subject_41_toe_front.jpg
- Drawings - Imagined stimulation/toe_front/Subject_12_toe_front.jpg
- Drawings - Imagined stimulation/toe_front/Subject_6_toe_front.jpg
- Drawings - Imagined stimulation/toe_front/Subject_20_toe_front.jpg
- Drawings - Imagined stimulation/toe_front/Subject_49_toe_front.jpg
- Drawings - Imagined stimulation/toe_front/Subject_28_toe_front.jpg
- Drawings - Imagined stimulation/toe_front/Subject_31_toe_front.jpg
- Drawings - Imagined stimulation/toe_front/Subject_4_toe_front.jpg
- Drawings - Imagined stimulation/toe_front/Subject_39_toe_front.jpg
- Drawings - Imagined stimulation/toe_front/Subject_47_toe_front.jpg
- Drawings - Imagined stimulation/toe_front/Subject_55_toe_front.jpg
- Drawings - Imagined stimulation/toe_front/Subject_10_toe_front.jpg
- Drawings - Imagined stimulation/toe_back/
- Drawings - Imagined stimulation/toe_back/Subject_40_toe_back.jpg
- Drawings - Imagined stimulation/toe_back/Subject_45_toe_back.jpg
- Drawings - Imagined stimulation/toe_back/Subject_33_toe_back.jpg
- Drawings - Imagined stimulation/toe_back/Subject_4_toe_back.jpg
- Drawings - Imagined stimulation/toe_back/Subject_56_toe_back.jpg
- Drawings - Imagined stimulation/toe_back/Subject_27_toe_back.jpg
- Drawings - Imagined stimulation/toe_back/Subject_41_toe_back.jpg
- Drawings - Imagined stimulation/toe_back/Subject_7_toe_back.jpg
- Drawings - Imagined stimulation/toe_back/Subject_10_toe_back.jpg
- Drawings - Imagined stimulation/toe_back/Subject_43_toe_back.jpg
- Drawings - Imagined stimulation/toe_back/Subject_15_toe_back.jpg
- Drawings - Imagined stimulation/toe_back/Subject_51_toe_back.jpg
- Drawings - Imagined stimulation/toe_back/Subject_38_toe_back.jpg
- Drawings - Imagined stimulation/toe_back/Subject_36_toe_back.jpg
- Drawings - Imagined stimulation/toe_back/Subject_13_toe_back.jpg
- Drawings - Imagined stimulation/toe_back/Subject_30_toe_back.jpg
- Drawings - Imagined stimulation/toe_back/Subject_21_toe_back.jpg
- Drawings - Imagined stimulation/toe_back/Subject_9_toe_back.jpg
- Drawings - Imagined stimulation/toe_back/Subject_44_toe_back.jpg
- Drawings - Imagined stimulation/toe_back/Subject_46_toe_back.jpg
- Drawings - Imagined stimulation/toe_back/Subject_23_toe_back.jpg
- Drawings - Imagined stimulation/toe_back/Subject_18_toe_back.jpg
- Drawings - Imagined stimulation/toe_back/Subject_48_toe_back.jpg
- Drawings - Imagined stimulation/toe_back/Subject_24_toe_back.jpg
- Drawings - Imagined stimulation/toe_back/Subject_52_toe_back.jpg
- Drawings - Imagined stimulation/toe_back/Subject_47_toe_back.jpg
- Drawings - Imagined stimulation/toe_back/Subject_6_toe_back.jpg
- Drawings - Imagined stimulation/toe_back/Subject_49_toe_back.jpg
- Drawings - Imagined stimulation/toe_back/Subject_2_toe_back.jpg
- Drawings - Imagined stimulation/toe_back/Subject_55_toe_back.jpg
- Drawings - Imagined stimulation/toe_back/Subject_3_toe_back.jpg
- Drawings - Imagined stimulation/toe_back/Subject_29_toe_back.jpg
- Drawings - Imagined stimulation/toe_back/Subject_34_toe_back.jpg
- Drawings - Imagined stimulation/toe_back/Subject_11_toe_back.jpg
- Drawings - Imagined stimulation/toe_back/Subject_50_toe_back.jpg
- Drawings - Imagined stimulation/toe_back/Subject_32_toe_back.jpg
- Drawings - Imagined stimulation/toe_back/Subject_5_toe_back.jpg
- Drawings - Imagined stimulation/toe_back/Subject_26_toe_back.jpg
- Drawings - Imagined stimulation/toe_back/Subject_35_toe_back.jpg
- Drawings - Imagined stimulation/toe_back/Subject_12_toe_back.jpg
- Drawings - Imagined stimulation/toe_back/Subject_1_toe_back.jpg
- Drawings - Imagined stimulation/toe_back/Subject_14_toe_back.jpg
- Drawings - Imagined stimulation/toe_back/Subject_42_toe_back.jpg
- Drawings - Imagined stimulation/toe_back/Subject_31_toe_back.jpg
- Drawings - Imagined stimulation/toe_back/Subject_28_toe_back.jpg
- Drawings - Imagined stimulation/toe_back/Subject_37_toe_back.jpg
- Drawings - Imagined stimulation/toe_back/Subject_8_toe_back.jpg
- Drawings - Imagined stimulation/toe_back/Subject_16_toe_back.jpg
- Drawings - Imagined stimulation/toe_back/Subject_20_toe_back.jpg
- Drawings - Imagined stimulation/toe_back/Subject_39_toe_back.jpg
- Drawings - Imagined stimulation/toe_back/Subject_17_toe_back.jpg
- Drawings - Imagined stimulation/toe_back/Subject_19_toe_back.jpg
- Drawings - Imagined stimulation/toe_back/Subject_22_toe_back.jpg
- Drawings - Imagined stimulation/toe_back/Subject_25_toe_back.jpg
- Drawings - Imagined stimulation/toe_back/Subject_53_toe_back.jpg
- Drawings - Imagined stimulation/toe_back/Subject_54_toe_back.jpg
- Drawings - Imagined stimulation/finger_front/
- Drawings - Imagined stimulation/finger_front/Subject_52_finger_front.jpg
- Drawings - Imagined stimulation/finger_front/Subject_14_finger_front.jpg
- Drawings - Imagined stimulation/finger_front/Subject_26_finger_front.jpg
- Drawings - Imagined stimulation/finger_front/Subject_32_finger_front.jpg
- Drawings - Imagined stimulation/finger_front/Subject_27_finger_front.jpg
- Drawings - Imagined stimulation/finger_front/Subject_5_finger_front.jpg
- Drawings - Imagined stimulation/finger_front/Subject_33_finger_front.jpg
- Drawings - Imagined stimulation/finger_front/Subject_7_finger_front.jpg
- Drawings - Imagined stimulation/finger_front/Subject_28_finger_front.jpg
- Drawings - Imagined stimulation/finger_front/Subject_8_finger_front.jpg
- Drawings - Imagined stimulation/finger_front/Subject_34_finger_front.jpg
- Drawings - Imagined stimulation/finger_front/Subject_29_finger_front.jpg
- Drawings - Imagined stimulation/finger_front/Subject_40_finger_front.jpg
- Drawings - Imagined stimulation/finger_front/Subject_35_finger_front.jpg
- Drawings - Imagined stimulation/finger_front/Subject_41_finger_front.jpg
- Drawings - Imagined stimulation/finger_front/Subject_36_finger_front.jpg
- Drawings - Imagined stimulation/finger_front/Subject_11_finger_front.jpg
- Drawings - Imagined stimulation/finger_front/Subject_42_finger_front.jpg
- Drawings - Imagined stimulation/finger_front/Subject_25_finger_front.jpg
- Drawings - Imagined stimulation/finger_front/Subject_37_finger_front.jpg
- Drawings - Imagined stimulation/finger_front/Subject_10_finger_front.jpg
- Drawings - Imagined stimulation/finger_front/Subject_9_finger_front.jpg
- Drawings - Imagined stimulation/finger_front/Subject_6_finger_front.jpg
- Drawings - Imagined stimulation/finger_front/Subject_1_finger_front.jpg
- Drawings - Imagined stimulation/finger_front/Subject_12_finger_front.jpg
- Drawings - Imagined stimulation/finger_front/Subject_43_finger_front.jpg
- Drawings - Imagined stimulation/finger_front/Subject_13_finger_front.jpg
- Drawings - Imagined stimulation/finger_front/Subject_44_finger_front.jpg
- Drawings - Imagined stimulation/finger_front/Subject_38_finger_front.jpg
- Drawings - Imagined stimulation/finger_front/Subject_39_finger_front.jpg
- Drawings - Imagined stimulation/finger_front/Subject_50_finger_front.jpg
- Drawings - Imagined stimulation/finger_front/Subject_20_finger_front.jpg
- Drawings - Imagined stimulation/finger_front/Subject_45_finger_front.jpg
- Drawings - Imagined stimulation/finger_front/Subject_15_finger_front.jpg
- Drawings - Imagined stimulation/finger_front/Subject_51_finger_front.jpg
- Drawings - Imagined stimulation/finger_front/Subject_46_finger_front.jpg
- Drawings - Imagined stimulation/finger_front/Subject_21_finger_front.jpg
- Drawings - Imagined stimulation/finger_front/Subject_16_finger_front.jpg
- Drawings - Imagined stimulation/finger_front/Subject_47_finger_front.jpg
- Drawings - Imagined stimulation/finger_front/Subject_22_finger_front.jpg
- Drawings - Imagined stimulation/finger_front/Subject_53_finger_front.jpg
- Drawings - Imagined stimulation/finger_front/Subject_17_finger_front.jpg
- Drawings - Imagined stimulation/finger_front/Subject_2_finger_front.jpg
- Drawings - Imagined stimulation/finger_front/Subject_48_finger_front.jpg
- Drawings - Imagined stimulation/finger_front/Subject_23_finger_front.jpg
- Drawings - Imagined stimulation/finger_front/Subject_18_finger_front.jpg
- Drawings - Imagined stimulation/finger_front/Subject_54_finger_front.jpg
- Drawings - Imagined stimulation/finger_front/Subject_3_finger_front.jpg
- Drawings - Imagined stimulation/finger_front/Subject_49_finger_front.jpg
- Drawings - Imagined stimulation/finger_front/Subject_24_finger_front.jpg
- Drawings - Imagined stimulation/finger_front/Subject_55_finger_front.jpg
- Drawings - Imagined stimulation/finger_front/Subject_30_finger_front.jpg
- Drawings - Imagined stimulation/finger_front/Subject_19_finger_front.jpg
- Drawings - Imagined stimulation/finger_front/Subject_31_finger_front.jpg
- Drawings - Imagined stimulation/finger_front/Subject_4_finger_front.jpg
- Drawings - Imagined stimulation/finger_front/Subject_56_finger_front.jpg
- Drawings - Placebo irritant solution/
- Drawings - Placebo irritant solution/toe_front/
- Drawings - Placebo irritant solution/toe_front/Subject_30_toe_run1_front.jpg
- Drawings - Placebo irritant solution/toe_front/Subject_28_toe_run2_front.jpg
- Drawings - Placebo irritant solution/toe_front/Subject_28_toe_run1_front.jpg
- Drawings - Placebo irritant solution/toe_front/Subject_22_toe_run1.2_front.jpg
- Drawings - Placebo irritant solution/toe_front/Subject_18_toe_run1_front.jpg
- Drawings - Placebo irritant solution/toe_front/Subject_16_toe_run2.2_front.jpg
- Drawings - Placebo irritant solution/toe_front/Subject_16_toe_run1.2_front.jpg
- Drawings - Placebo irritant solution/toe_front/Subject_15_toe_run1_front.jpg
- Drawings - Placebo irritant solution/toe_front/Subject_12_toe_run2.2_front.jpg
- Drawings - Placebo irritant solution/toe_front/Subject_12_toe_run1.2_front.jpg
- Drawings - Placebo irritant solution/toe_front/Subject_05_toe_run2.2_front.jpg
- Drawings - Placebo irritant solution/toe_front/Subject_05_toe_run1.2_front.jpg
- Drawings - Placebo irritant solution/toe_front/Subject_01_toe_run1_front.jpg
- Drawings - Placebo irritant solution/toe_back/
- Drawings - Placebo irritant solution/toe_back/Subject_25_toe_run2.2_back.jpg
- Drawings - Placebo irritant solution/toe_back/Subject_24_toe_run1_back.jpg
- Drawings - Placebo irritant solution/toe_back/Subject_22_toe_run2_back.jpg
- Drawings - Placebo irritant solution/toe_back/Subject_22_toe_run1.1_back.jpg
- Drawings - Placebo irritant solution/toe_back/Subject_19_toe_run1.1_back.jpg
- Drawings - Placebo irritant solution/toe_back/Subject_16_toe_run2.1_back.jpg
- Drawings - Placebo irritant solution/toe_back/Subject_16_toe_run1.1_back.jpg
- Drawings - Placebo irritant solution/toe_back/Subject_15_toe_run2_back.jpg
- Drawings - Placebo irritant solution/toe_back/Subject_13_toe_run2_back.jpg
- Drawings - Placebo irritant solution/toe_back/Subject_12_toe_run2.1_back.jpg
- Drawings - Placebo irritant solution/finger_front/
- Drawings - Placebo irritant solution/finger_front/Subject_29_finger_run2.2_front.jpg
- Drawings - Placebo irritant solution/finger_front/Subject_29_finger_run2.1_front.jpg
- Drawings - Placebo irritant solution/finger_front/Subject_22_finger_run2.2_front.jpg
- Drawings - Placebo irritant solution/finger_front/Subject_22_finger_run1_front.jpg
- Drawings - Placebo irritant solution/finger_front/Subject_19_finger_run2.1_front.jpg
- Drawings - Placebo irritant solution/finger_front/Subject_19_finger_run1.2_front.jpg
- Drawings - Placebo irritant solution/finger_front/Subject_18_finger_run2_front.jpg
- Drawings - Placebo irritant solution/finger_front/Subject_12_finger_run2_front.jpg
- Drawings - Placebo irritant solution/finger_front/Subject_02_finger_run2_front.jpg
- Drawings - Placebo irritant solution/finger_front/Subject_02_finger_run1.1_front.jpg
- Drawings - Placebo irritant solution/finger_back/
- Drawings - Placebo irritant solution/finger_back/Subject_29_finger_run1.2_back.jpg
- Drawings - Placebo irritant solution/finger_back/Subject_29_finger_run1.1_back.jpg
- Drawings - Placebo irritant solution/finger_back/Subject_27_finger_run1_back.jpg
- Drawings - Placebo irritant solution/finger_back/Subject_25_finger_run2_back.jpg
- Drawings - Placebo irritant solution/finger_back/Subject_24_finger_run2_back.jpg
- Drawings - Placebo irritant solution/finger_back/Subject_22_finger_run2.1_back.jpg
- Drawings - Placebo irritant solution/finger_back/Subject_19_finger_run2.2_back.jpg
- Drawings - Placebo irritant solution/finger_back/Subject_19_finger_run1.1_back.jpg
- Drawings - Placebo irritant solution/finger_back/Subject_16_finger_run2_back.jpg
- Drawings - Placebo irritant solution/finger_back/Subject_15_finger_run2_back.jpg
- Drawings - Placebo irritant solution/finger_back/Subject_13_finger_run1_back.jpg
- Drawings - Placebo irritant solution/finger_back/Subject_07_finger_run2_back.jpg
- Drawings - Placebo irritant solution/finger_back/Subject_07_finger_run1_back.jpg
- Drawings - Placebo irritant solution/finger_back/Subject_01_finger_run1_back.jpg
- Drawings - Placebo irritant solution/abdomen_back/
- Drawings - Placebo irritant solution/abdomen_back/Subject_28_abdomen_run1_back.jpg
- Drawings - Placebo irritant solution/abdomen_back/Subject_15_abdomen_run1_back.jpg
- Drawings - Placebo irritant solution/abdomen_back/Subject_13_abdomen_run2_back.jpg
- Drawings - Placebo irritant solution/abdomen_front/
- Drawings - Placebo irritant solution/abdomen_front/Subject_30_abdomen_run2_front.jpg
- Drawings - Placebo irritant solution/abdomen_front/Subject_29_abdomen_run2_front.jpg
- Drawings - Placebo irritant solution/abdomen_front/Subject_29_abdomen_run1_front.jpg
- Drawings - Placebo irritant solution/abdomen_front/Subject_28_abdomen_run2_front.jpg
- Drawings - Placebo irritant solution/abdomen_front/Subject_26_abdomen_run2_front.jpg
- Drawings - Placebo irritant solution/abdomen_front/Subject_25_abdomen_run2_front.jpg
- Drawings - Placebo irritant solution/abdomen_front/Subject_24_abdomen_run2_front.jpg
- Drawings - Placebo irritant solution/abdomen_front/Subject_24_abdomen_run1_front.jpg
- Drawings - Placebo irritant solution/abdomen_front/Subject_22_abdomen_run2_front.jpg
- Drawings - Placebo irritant solution/abdomen_front/Subject_20_abdomen_run2_front.jpg
- Drawings - Placebo irritant solution/abdomen_front/Subject_20_abdomen_run1_front.jpg
- Drawings - Placebo irritant solution/abdomen_front/Subject_19_abdomen_run2_front.jpg
- Drawings - Placebo irritant solution/abdomen_front/Subject_19_abdomen_run1_front.jpg
- Drawings - Placebo irritant solution/abdomen_front/Subject_18_abdomen_run2_front.jpg
[truncated: 130 more entries]
